# Supplementary material for: Brief Exercise at Work (BE@Work): A Mixed-Methods Pilot Trial of a Workplace High-Intensity Interval Training Intervention
Source: Front Sports Act Living. 2021 Jul 2;3:699608. doi: 10.3389/fspor.2021.699608 (PMC8282817; doi:10.3389/fspor.2021.699608)
Supplement: Supplementary file 1 [file Data_Sheet_1.CSV]

ID	Condition1int2con	Attendance24sessions	Age1baselineyears	Male1Female2	Metminofphysicalactivityinlast7days1	Metminofphysicalactivityinlast7days2	change (∆)metminPA	Heightm	Weight1baselinekg	Weight2followupkg	∆weightkg	BMI1	BMI2	∆BMI	WaistcircumferenceWC1cm	WC2cm	∆WC	SystolicBloodpressureSBP1	SBP2	∆SBP	DiastolicBPDBP1	DBP2	∆DBP	VO2max1mlkgmin	VO2max2mlkgmin	∆vo2max	Dominanthand1right2left	HandgripHGdominant1	HGdominant2kg	∆HGdominant	HGnondominant1kg	HGnondominant2kg	∆HGnondominant	Timelegrigrepeatedtime1	Dominantlegpeakpower1watts	Dominantlegpeakpower2watts	∆dominantlegpeakpowerwatts	Nondominantlegpeakpower1watts	Nondominantlegpeakpower2watts	∆nondominantlegpeakpowerwatts	Hoursfasted1	Hoursfasted2	Changeinhoursfasted	TotalCholesterolTC1mmolL	TC2mmolL	∆TCmmolL	HDLCholesterolHDLC1mmolL	HDLC2mmolL	∆HDLcholmmolL
2	1	17	66	2	1653	1320	-333	1.58	65.6	66.6	1	26.27784009	26.67841692	0.400576831	81.5	83.7	2.2	137	125	-12	74	73	-1	34.4	38.3	3.9	1	26	21	-5	20	22	2	3	120	105	-15	140	127	-13	2	1	-1	5.48	5.05	-0.43	1.75	1.59	-0.16
4	1	24	55	2	2190	5706	3516	1.671	80.7	78.9	-1.8	28.90151674	28.25687324	-0.644643496	86.5	85	-1.5	113	113	0	76	80	4	38.6	35.6	-3	1	31	32	1	28	27	-1	3	169	193	24	180	194	14	3	3	0	5.61	4.48	-1.13	1.52	1.22	-0.3
6	1	15	48	2	1194	1752	558	1.602	79.6	80.8	1.2	31.01616113	31.48374145	0.467580319	87.5	87	-0.5	134	142	8	86	87	1	32.4	34.8	2.4	1	36	33	-3	30	30	0	3	245	232	-13	245	246	1	2	3.5	1.5	5.3	6.14	0.84	1.79	2.06	0.27
8	1	24	53	2	864	1537.5	673.5	1.631	67.5	66.9	-0.6	25.37440403	25.14885377	-0.225550258	74	72.5	-1.5	131	119	-12	69	78	9	34.4995	61.4	26.91	1	26	26	0	22	24	2	3	93	89	-4	98	109	11	12	12	0	4.91	4.52	-0.39	2.59	2.4	-0.19
9	1	21	43	2	339	1182	843	1.711	73.8	73.3	-0.5	25.20904205	25.03824909	-0.170792968	86.1	85.5	-0.6	122	120	-2	79	76	-3	29.4	31.7	2.3	1	30	30	0	29	32	3	2	189	179	-10	213	193	-20	2.5	0.5	-2	4.69	4.41	-0.28	1.23	1.23	0
19	1	25	52	1	1737	525	-1212	1.709	90.6	91.1	0.5	31.02016276	31.19135571	0.171192951	94.4	96.4	2	157	154	-3	81	91	10	41.6	46.7	5.1	1	45	54	9	47	48	1	2	275	316	41	281	254	-27	7	6.5	-0.5	5.85	5.6	-0.25	1.76	1.63	-0.13
111	1	18	46	2	1629	594	-1035	1.619	74.7	76.6	1.9	28.49882171	29.22369133	0.724869628	83	87	4	117	111	-6	74	67	-7	27.7	36.3	8.6	1	30	32	2	26	28	2	2	193	212	19	199	213	14						0			0
118	1	18	42	2	492	1428	936	1.587	67.5	67.9	0.4	26.80093339	26.95975373	0.158820346	79.5	78.5	-1	114	117	3	78	83	5	31.8	29.7	-2.1	1	21	27	6	31	31	0	3	190	195	5	205	197	-8	3	1.15	-1.85	6.43	6.33	-0.1	1.54	1.53	-0.01
121	1	22	51	2	220	964	744	1.638	56.8	55.9	-0.9	21.16998454	20.83454464	-0.335439896	65.2	64.4	-0.8	130	118	-12	79	80	1	29.7	34.7	5	1	32	34	2	29	30	1	3	133	120	-13	145	142	-3	15	15	0	5.24	4.58	-0.66	2.12	1.88	-0.24
10	1	24	47	2	2384	4266	1882	1.58	59.4	58.3	-1.1	23.79426374	23.35362923	-0.440634514	81	81.9	0.9	126	123	-3	88	90	2	43	44.9	1.9	1	29	29	0	27	24	-3	2	159	145	-14	160	147	-13	1.5	1.5	0	5.46	5.26	-0.2	1.37	1.26	-0.11
14	1	21	53	2	2793	2118	-675	1.664	61.2	60.5	-0.7	22.10267197	21.84986363	-0.252808339	74	73.5	-0.5	121	107	-14	79	73	-6	39.4	40.5	1.1	1	32	31	-1	30	32	2	3	220	208	-12	208	168	-40	1	1	0	5.96	5.78	-0.18	1.73	1.58	-0.15
1	1	23	51	2	1653	2182	529	1.655	61.8	61.9	0.1	22.56277325	22.59928259	0.036509342	79	78	-1	116	107	-9	79	62	-17	28.5	35.6	7.1	1	27	28	1	24	24	0	3	144	143	-1	135	142	7	1	1	0	8.2	7.41	-0.79	1.85	1.37	-0.48
7	1	18	51	1	1786.5	3072	1285.5	1.811	84.1	84	-0.1	25.64242507	25.61193467	-0.030490398	85.5	85.5	0	125	111	-14	76	70	-6	50	50	0	1	40	41	1	41	37	-4	2	120	150	30	180	145	-35	1.5	1	-0.5	5.23	4.82	-0.41	2.59	2.59	0
17	1	21	42	1	1839.5	2839.5	1000	1.75	108.4	107	-1.4	35.39591837	34.93877551	-0.457142857	122	121.1	-0.9	133	119	-14	87	77	-10	36.8	47	10.2	1	46	42	-4	44	46	2	3	353	375	22	391	373	-18	1.5	1	-0.5	5.66	4.59	-1.07	1.26	1	-0.26
13	1	14	50	2	132	1980	1848	1.671	78.5	78.3	-0.2	28.11361913	28.04199208	-0.071627055	88.5	91	2.5	118	123	5	80	87	7	29.3	29.9	0.6	1	24	26	2	19	24	5	3	181	173	-8	203	191	-12	2	12	10	6.34	7.4	1.06	1.49	1.69	0.2
120	1	23	45	1	1314	1584	270	1.735	82.9	84.3	1.4	27.53946964	28.00455115	0.465081514	105	104	-1	135	115	-20	97	83	-14	52.5	67.2	14.7	1	38	34	-4	36	34	-2	2	292	323	31	287	275	-12	2.5	2.5	0	5.14	5.1	-0.04	0.82	0.85	0.03
115	1	22	40	1	1516	1893	377	1.767	57.7	56.6	-1.1	18.4800318	18.12772617	-0.352305632	73	70.6	-2.4	118	118	0	77	77	0	48.2	45.3	-2.9	1	53	51	-2	50	53	3	3	196	183	-13	264	215	-49	1.5	2	0.5	6.15	4.63	-1.52	2.19	1.49	-0.7
119	1	21	51	1	826.5	1786.5	960	1.794	75.1	74	-1.1	23.33431518	22.99253426	-0.341780915	83.4	81.9	-1.5	127	135	8	88	88	0	34.8	51.9	17.1	1	60	58	-2	50	50	0	3	296	255	-41	352	323	-29	0.5	2.15	1.65	6.2	5.96	-0.24	1.68	1.99	0.31
20	1	20	34	1	438	732	294	1.815	86.7	84.5	-2.2	26.31878515	25.65094977	-0.667835379	90.5	88.7	-1.8	137	118	-19	82	73	-9	46.1	46.9	0.8	1	50	44	-6	50	46	-4	2	221	209	-12	204	209	5	3	2	-1	4.94	4.86	-0.08	1.22	1.24	0.02
18	1	20	53	2	1279.5	4350	3070.5	1.618	63.5	64	0.5	24.25586075	24.44685178	0.19099103	81.2	81.5	0.3	113	107	-6	72	65	-7	33.6	41.9	8.3	1	31	32	1	26	29	3	2	161	137	-24	133	148	15	1	0.75	-0.25	3.92	3.86	-0.06	1.89	1.95	0.06
122	1	18	41	1	1692	1692	0	1.795	85.9	85.9	0	26.66025248	26.66025248	0	94.5	93.2	-1.3	136	116	-20	71	67	-4	50.3	42	-8.3	1	52	54	2	55	56	1	2	305	312	7	271	247	-24	0.5	2.5	2	5.68	6.49	0.81	1.03	1.02	-0.01
12	1	19	27	1	40	837	797	1.774	92.6	93.6	1	29.42413847	29.74189375	0.317755275	96.5	92.4	-4.1	125	133	8	79	80	1	41.1	44.5	3.4	1	44	48	4	44	44	0	2	249	182	-67	276	237	-39	1	1	0	5.37	6.83	1.46	0.77	0.7	-0.07
11	1	23	55	2	3306	3546	240	1.655	60.8	60.5	-0.3	22.19767983	22.08815181	-0.109528025	71.5	71	-0.5	146	134	-12	90	83	-7	42.1	48.9	6.8	1	33	34	1	30	30	0	3	125	126	1	183	192	9	2	0.75	-1.25	5.04	4.58	-0.46	2.33	1.75	-0.58
113	1	16	41	2	1857	1297.5	-559.5	1.581	100.5	98.1	-2.4	40.20706036	39.24689175	-0.960168606	100.5	100.3	-0.2	119	107	-12	78	77	-1	30.5	33.1	2.6	1	26	29	3	23	25	2	3	175	143	-32	168	141	-27	1.5	2	0.5	4.97	4.3	-0.67	1.81	1.3	-0.51
5	1	18	62	2	1116	1786.5	670.5	1.605	76.8	77.1	0.3	29.81337526	29.92983376	0.116458497	90	92.9	2.9	147	146	-1	70	75	5	36.2	35	-1.2	1	29	28	-1	30	29	-1	3	178	203	25	180	199	19	2.5	3	0.5	3.86	4.05	0.19	1.05	1.08	0.03
24	2		55	2	1447	1084	-363	1.684	71.4	71.7	0.3	25.17758306	25.28337123	0.105788164	87.4	87	-0.4	131	127	-4	81	83	2	35.905	37.1	1.19	1	29	32	3	28	27	-1	0	162.52	187	24.48	180.2	139	-41.2	1.75	2	0.25	6.77	6.38	-0.39	1.44	1.38	-0.06
27	2		60	2	1306.5	1828	521.5	1.627	71.1	71.9	0.8	26.85928793	27.16150214	0.30221421	74.5	74	-0.5	168	163	-5	89	82	-7	26.5	27.3	0.8	1	26	26	0	27	26	-1	2	121	113	-8	127	115	-12	0.5	0.5	0	4.37	4.3	-0.07	2.22	2.53	0.31
30	2		45	2	1476	819	-657	1.592	78.8	74	-4.8	31.09138658	29.19749501	-1.893891568	96.6	94	-2.6	132	116	-16	93	83	-10	33.4	36.4	3	2	40	42	2	36	40	4	2	154	148	-6	165	140	-25	1	3	2	6.37	5.47	-0.9	1.36	1.18	-0.18
33	2		58	2	3099	522	-2577	1.648	63.9	62.9	-1	23.52807758	23.15987605	-0.368201527	78.5	77.5	-1	152	134	-18	99	96	-3	29.8	30.4	0.6	1	35	37	2	30	32	2	3	223	214	-9	252	225	-27	1.5	2	0.5	5.86	6.13	0.27	1.69	1.99	0.3
36	2		50	1	1377	1116	-261	1.746	73.9	73.3	-0.6	24.24130298	24.04448591	-0.196817074	82.5	82	-0.5	148	141	-7	98	98	0	42.5	44.2	1.7	1	46	57	11	48	50	2	2	255	244	-11	271	258	-13	2.5	3.25	0.75	6.87	6.28	-0.59	1.83	1.93	0.1
46	2		53	1	1794	2598	804	1.818	98.4	96.2	-2.2	29.77195409	29.10632097	-0.66563312	103.5	103	-0.5	140	129	-11	85	80	-5	29	37	8	2	44	42	-2	44	40	-4	2	364	311	-53	305	217	-88	0	0.75	0.75	4.4	5.13	0.73	0.75	0.9	0.15
25	2		51	2	82.5	6057	5974.5	1.64	67.2	68.9	1.7	24.9851279	25.61719215	0.632064247	78	78.8	0.8	136	135	-1	93	85	-8	33	37.4	4.4	1	40	42	2	37	38	1	3	200	186	-14	232	196	-36	15	15	0	3.97	4.06	0.09	2.33	1.92	-0.41
34	2		46	2	975	2460	1485	1.679	59.9	60.1	0.2	21.2483607	21.31930681	0.070946113	72.5	73.7	1.2	129	104	-25	87	74	-13	43.6	32.9	-10.7	1	31	33	2	30	32	2	2	179	169	-10	200	190	-10	0.75	0.75	0	7.88	7.07	-0.81	1.71	1.42	-0.29
31	2		28	1	2880	1584	-1296	1.748	88.1	91.3	3.2	28.83321377	29.88050417	1.047290398	92.5	95.5	3	126	126	0	81	80	-1	34.6	37.4	2.8	1	48	48	0	46	44	-2	2	398	351	-47	413	394	-19	0.75	1.75	1	5.75	5.58	-0.17	1.66	1.74	0.08
45	2		47	1	7687.5	5428.5	-2259	1.774	83.7	83.7	0	26.59611652	26.59611652	0	90	90.3	0.3	140	141	1	82	86	4	47.6	48.1	0.5	1	48	48	0	54	48	-6	2	287	261	-26	308	275	-33	0.5	0.5	0	4.55	4.74	0.19	1.33	1.29	-0.04
23	2		26	1	3862.5	12582	8719.5	1.836	66.1	62.4	-3.7	19.60902977	18.51139875	-1.097631016	78.5	73.2	-5.3	122	105	-17	72	67	-5	38.1	34.1	-4	1	44	42	-2	41	36	-5	3	205	182	-23	269	190	-79	1.5	1.5	0	4.12	3.82	-0.3	0.83	0.85	0.02
32	2		63	2	198	417	219	1.637	72.6	73.1	0.5	27.0918874	27.27847064	0.186583247	88.6	89.5	0.9	143	143	0	73	75	2	30.7	23.5	-7.2	1	30	32	2	28	28	0	2	178	184	6	159	155	-4	1	1	0	6.17	6.26	0.09	1.95	1.89	-0.06
43	2		58	2	2826	1386	-1440	1.567	55.9	55.2	-0.7	22.76532292	22.48024732	-0.2850756	72	71	-1	119	119	0	77	77	0	38.5			1	30	30	0	31	32	1	1	158	125	-33	161	152	-9	3	2.75	-0.25	4.69	4.74	0.05	2.25	2.03	-0.22
37	2		54	2	330	1314	984	1.625	86.4	86.6	0.2	32.71952663	32.79526627	0.075739645	98	100	2	140	133	-7	85	89	4	32.5	31.9	-0.6	1	28	32	4	28	30	2	2	187	187	0	170	177	7	3.75	3.25	-0.5	5.3	5.24	-0.06	1.66	1.54	-0.12
41	2		29	1	1290	630	-660	1.658	80.3	88.5	8.2	29.21100458	32.19394652	2.982941937	92.2	88.5	-3.7	145	124	-21	97	84	-13	42.6	46.7	4.1	2	40	38	-2	40	36	-4	3	356	313	-43	349	288	-61	19	1.75	-17.25	6.41	5.64	-0.77	1.04	1.03	-0.01
44	2		26	1	198	594	396	1.683	67	66.3	-0.7	23.65410775	23.40697528	-0.247132469	80.5	82.5	2	127	126	-1	78	76	-2	39.9	35	-4.9	2	45	44	-1	41	34	-7	2	227	208	-19	262	150	-112	2	2.25	0.25	4.58	4.57	-0.01	1.26	1.37	0.11
40	2		44	1	2320	9531	7211	1.657	76.4	75.6	-0.8	27.82584373	27.53447363	-0.291370091	87.4	87.6	0.2	150	150	0	99	104	5	51.5	62.8	11.3	1	52	61	9	37	35	-2	2	342	236	-106	315	290	-25	2.25	6	3.75	5.07	4.36	-0.71	1.39	1.39	0
47	2		54	2	1588.5	1392	-196.5	1.588	70.6	68.8	-1.8	27.99649766	27.28270594	-0.713791725	88.5	88.3	-0.2	117	106	-11	80	70	-10	24.3			1	25	29	4	24	26	2	2	117	117	0	110	110	0	2			5.46	4.72	-0.74	1.92	1.65	-0.27
29	2		34	1	3253	4764	1511	1.72	74.7	75.5	0.8	25.25013521	25.52055165	0.270416441	80.5	84	3.5	123	117	-6	86	76	-10	44.4	43.1	-1.3	1	44	42	-2	47	53	6	3	341	282	-59	356	262	-94	4	2	-2	4.67	4.29	-0.38	1.92	1.84	-0.08
22	2		54	2	2820	2772	-48	1.667	66.6	66.2	-0.4	23.96641248	23.82247006	-0.143942417	78.8	78.6	-0.2	107	96	-11	78	73	-5	34.7	35.4	0.7	1	24	26	2	24	24	0	1	48	69	21	73	95	22	1.25	2	0.75	5.11	4.79	-0.32	1.63	1.52	-0.11
39	2		34	1	1320	2326.5	1006.5	1.727	82.9	80.6	-2.3	27.79520333	27.0240457	-0.771157632	92.5	90.4	-2.1	146	127	-19	83	86	3	42.9	55.4	12.5	1	52	46	-6	48	50	2	2	327	342	15	291	292	1	0.75	5	4.25	4.76	4.7	-0.06	0.97	0.94	-0.03
[truncated: 36 more columns]
